# Supplementary material for: Systems Pharmacology Dissection of Multi-Scale Mechanisms of Action of Huo-Xiang-Zheng-Qi Formula for the Treatment of Gastrointestinal Diseases
Source: Front Pharmacol. 2019 Jan 11;9:1448. doi: 10.3389/fphar.2018.01448 (PMC6336928; doi:10.3389/fphar.2018.01448)
Supplement: Supplementary file 2 [file Table_2.xlsx]

## Sheet: Sheet1
Table S2: The protein name and gene name of all HXZQ related targets
Gene name	Protein name
AR	Androgen receptor
ESR1	Estrogen receptor
PTGS2	Prostaglandin G/H synthase 2
PPARG	Peroxisome proliferator-activated receptor gamma
NOS2	Nitric oxide synthase, inducible
PIM1	Proto-oncogene serine/threonine-protein kinase Pim-1
GSK3B	Glycogen synthase kinase-3 beta
ESR2	Estrogen receptor beta
F2	Prothrombin
DPP4	Dipeptidyl peptidase 4
PRSS1	Trypsin-1
MAPK14	Mitogen-activated protein kinase 14
HSP90AA1	Heat shock protein HSP 90-alpha
PTGS1	Prostaglandin G/H synthase 1
F10	Coagulation factor X
SCN5A	Sodium channel protein type 5 subunit alpha
ACHE	Acetylcholinesterase
NOS3	Nitric-oxide synthase, endothelial
RXRA	Retinoic acid receptor RXR-alpha
ADRB2	Beta-2 adrenergic receptor
NR3C1	Glucocorticoid receptor
KDR	Vascular endothelial growth factor receptor 2
PIK3CG	Phosphatidylinositol-4,5-bisphosphate 3-kinase catalytic subunit gamma isoform
CHRM1	Muscarinic acetylcholine receptor M1
F7	Coagulation factor VII
CHRM3	Muscarinic acetylcholine receptor M3
KCNH2	Potassium voltage-gated channel subfamily H member 2
IGHG1	Ig gamma-1 chain C region
SLC6A4	Sodium-dependent serotonin transporter
PGR	Progesterone receptor
SLC6A3	Sodium-dependent dopamine transporter
LTA4H	Leukotriene A-4 hydrolase
NR3C2	Mineralocorticoid receptor
CHRM5	Muscarinic acetylcholine receptor M5
HTR2A	5-hydroxytryptamine 2A receptor
OPRM1	Mu-type opioid receptor
CHRM4	Muscarinic acetylcholine receptor M4
DRD1	D(1A) dopamine receptor
GABRA2	Gamma-aminobutyric-acid receptor subunit alpha-2
OPRD1	Delta-type opioid receptor
CHRM2	Muscarinic acetylcholine receptor M2
PPARD	Peroxisome proliferator-activated receptor delta
RXRB	Retinoic acid receptor RXR-beta
ADRB1	Beta-1 adrenergic receptor
HTR2C	5-hydroxytryptamine 2C receptor
HTR3A	5-hydroxytryptamine 3 receptor
PNP	Purine nucleoside phosphorylase
PRKACA	cAMP-dependent protein kinase catalytic subunit alpha
